# Supplementary material for: Investigation of the Relationship between Apolipoprotein E Alleles and Serum Lipids in Alzheimer’s Disease: A Meta-Analysis
Source: Brain Sci. 2023 Nov 6;13(11):1554. doi: 10.3390/brainsci13111554 (PMC10670160; doi:10.3390/brainsci13111554)
Supplement: Supplementary file 1 [file brainsci-13-01554-s001.zip]

Archive with 1 entries (1 files):
- brainsci-2674525-supplementary.pdf
